# Supplementary material for: Global analysis of gene expression mediated by OX1 orexin receptor signaling in a hypothalamic cell line
Source: PLoS One. 2017 Nov 16;12(11):e0188082. doi: 10.1371/journal.pone.0188082 (PMC5690679; doi:10.1371/journal.pone.0188082)
Supplement: S1 Table — For each probe, the Applied Biosystems catalog number is given. (XLSX) [file pone.0188082.s003.xlsx]

## Sheet: Sheet1
		OxR1		OxR2
	Control	Probe 1	Probe 2	Probe 1	Probe 2
N2A	Mouse GAPDH, 4352932E	Mm01185776_m1	Mm01185778_m1	Mm01179312_m1	Mm01179306_m1
AR42J	Euk. 18S rRNA, 4333760F	Rn00565032_m1	Rn00681699_g1	Rn00565155_m1	Rn00681806_m1
HT29	Human TBP, 4326322E	Hs00173513m1	Hs01055682_g1	Hs00155416_m1	Hs01122037_m1
SHSY5Y	Human TBP, 4326322E	Hs00173513m1	Hs01055682_g1	Hs00155416_m1	Hs01122037_m1
GT1-7	Mouse GAPDH, 4352932E	Mm01185776_m1	Mm01185778_m1	Mm01179312_m1	Mm01179306_m1
Others
Target	Probe
Sgk1	Mm00441380_m1
Runx1	Mm01213404_m1
Rasgrp	Mm00448564_m1
Serpine1	Mm00435858_m1
pou2f2	Mm00448354_m1
Srf	Mm01281453_m1
Runx2	Mm00501584_m1
Nr4a3	Mm00450074_m1
Junb	Mm01251660_s1
Nr4a1	Mm01300401_m1
Egr3	Mm00516979_m1
