# Supplementary material for: Global analysis of gene expression mediated by OX1 orexin receptor signaling in a hypothalamic cell line
Source: PLoS One. 2017 Nov 16;12(11):e0188082. doi: 10.1371/journal.pone.0188082 (PMC5690679; doi:10.1371/journal.pone.0188082)
Supplement: S2 Table — The complete list of genes that were regulated 2-fold or greater, at 3h or 8h, by OxA in GT1-7-OX1 cells were entered into the DAVID Gene ID Conversion Tool to generate RefSeq mRNA IDs (See Methods). The RefSeq mRNA ID’s were then entered into PSCAN for promoter analysis. (XLSX) [file pone.0188082.s004.xlsx]

## Sheet: Sheet1
Official Gene Symbol	RefSeq ID
2010300C02Rik	NM_028096
2610035D17Rik	NR_015556
2610316D01Rik	NR_045172
5031434C07Rik	NR_045987
5730408A14Rik	#N/A
8030451A03Rik	#N/A
9830144P21Rik	#N/A
Acsbg1	NM_053178
Acvr1	NM_001110205
Adamts15	NM_001024139
Adgra1	NM_177469
Adra1b	NM_007416
Aff1	NM_001080798
Agpat9	NM_172715
Akap2	NM_001035533
Amer2	NM_028113
Ampd3	NM_001276301
Ank1	NM_001277289
Ap1s1	NM_007457
Aplnr	NM_011784
Arc	NM_001276684
Areg	NM_009704
Arhgap31	NM_020260
Baalc	NM_080640
Baiap2	NM_001037755
Baz1a	NM_013815
Bcar1	NM_001198839
Bcat1	NM_007532
Bhlhe40	NM_011498
Bmf	NM_138313
Bmp2	NM_007553
Btc	NM_007568
C030048H21Rik	#N/A
Camk1d	NM_177343
Camk2b	NM_001174054
Ccdc187	NM_177841
Ccdc64b	NM_153784
Ccdc71l	NM_001162903
Cckbr	NM_007627
Ccnyl1	NM_001097644
Cd109	NM_153098
Cd300lb	NM_199221
Cd3eap	NM_145822
Cd44	NM_001177787
Cebpb	NM_009883
Cemip	NM_030728
Chac1	NM_026929
Chd7	NM_001277149
Chst11	NM_021439
Chst3	NM_016803
Cldn4	NM_009903
Cmklr1	NM_008153
Col6a3	NM_001243008
Coq10b	NM_026424
Crct1	NM_028798
Csf1	NM_001113529
Csrnp1	NM_153287
Cxcl1	NM_008176
Cxxc5	NM_133687
Cyp26b1	NM_001177713
Cyp51	NM_020010
Dcdc2a	NM_177577
Dclk1	NM_001195540
Dnajc28	NM_138664
Dok7	NM_172708
Dot1l	NM_199322
Dpy19l3	NM_178704
Dusp1	NM_013642
Dusp10	NM_022019
Dusp2	NM_010090
Dusp4	NM_176933
Dusp5	NM_001085390
Dusp6	NM_026268
Dusp7	NM_153459
Dyrk3	NM_145508
E530001K10Rik	#N/A
Ecel1	NM_001277925
Egr1	NM_007913
Egr2	NM_010118
Egr3	NM_001289925
Eif1a	NM_010120
Emp2	NM_007929
Epha2	NM_010139
Epha4	NM_007936
Erc1	NM_178085
Ereg	NM_007950
Errfi1	NM_133753
Ets1	NM_001038642
F3	NM_010171
Fam167a	NM_177628
Fam19a5	NM_001252310
Fam65b	NM_001080381
Fbxo41	NM_001289674
Fgd3	NM_015759
Fgd4	NM_139232
Fgd6	NM_053072
Fhl2	NM_001289533
Fjx1	NM_010218
Flnc	NM_001081185
Flrt3	NM_001172160
Fos	NM_010234
Fosb	NM_008036
Fosl2	NM_008037
Frmd4a	NM_172475
Fzd6	NM_008056
Gab3	NM_181584
Gadd45b	NM_008655
Gadd45g	NM_011817
Galnt15	NM_030166
Gas1	NM_008086
Gja3	NM_016975
Glis1	NM_147221
Gm11655	#N/A
Gm11657	#N/A
Gm13179	#N/A
Gm13889	NM_001145034
Gm14005	NR_028591
Gm14636	#N/A
Gm15832	#N/A
Gm22	#N/A
Gm26626	#N/A
Gm28321	#N/A
Gm29374	#N/A
Gm29480	#N/A
Gm37645	#N/A
Gm38059	#N/A
Gm38357	#N/A
Gm4128	#N/A
Gm42476	#N/A
Gm42514	#N/A
Gm42515	#N/A
Gm42995	#N/A
Gm42996	#N/A
Gm43010	#N/A
Gm43011	#N/A
Gm43519	#N/A
Gm43523	#N/A
Gm44188	#N/A
Gm44193	#N/A
Gm44275	#N/A
Gm4841	NM_001034859
Gm4951	NM_001033767
Gpr68	NM_175493
Grhl3	NM_001013756
Gse1	NM_198671
Havcr2	NM_134250
Hbegf	NM_010415
Hes1	NM_008235
Hivep3	NM_010657
Hk2	NM_013820
Hmga1	NM_016660
Hmga2	NM_010441
Homer1	NM_011982
Hrh1	NM_001252642
Hsd17b7	NM_010476
Id1	NM_010495
Id3	NM_008321
Id4	NM_031166
Ier5l	NM_030244
Ifrd1	NM_013562
Igsf11	NM_170599
Iigp1	NM_001146275
Il24	NM_053095
Il4ra	NM_001008700
Insig1	NM_153526
Ippk	NR_075085
Irf5	NM_001311083
Itga5	NM_001314041
Junb	NM_008416
Kcnf1	NM_201531
Kcnj2	NM_008425
Kcnk12	NM_199251
Kcnk3	NM_010608
Kctd11	NM_153143
Kif26b	NM_001161665
Klf10	NM_001289471
Klf4	NM_010637
Klf6	NM_011803
Klhl8	NM_178741
Lamc2	NM_008485
Ldlr	NM_001252658
Lif	NM_008501
Lman1l	NM_199222
Lmcd1	NM_144799
Lmo3	NM_207222
Lrrc8c	NM_133897
Lurap1l	NM_026821
Maff	NM_010755
Mafk	NM_010757
Map2k3	NM_008928
Map2k3os	NR_027800
Mapkapk3	NM_178907
Mblac2	NM_028372
Megf10	NM_001001979
Mettl7a1	NM_027334
Mical2	NM_177282
Micalcl	NM_027587
Midn	NM_001305799
Mir22hg	NR_030711
Mirg	NR_028265
Msmo1	NM_025436
Myc	NM_010849
Mylk2	NM_001081044
Myo18b	NM_028901
Nabp1	NM_028696
Nav2	NM_175272
Nmt2	NM_008708
Noct	NM_009834
Nog	NM_008711
Npas4	NM_153553
Npr3	NM_001286395
Nptx1	NM_008730
Nr4a1	NM_010444
Nr4a3	NM_015743
Nt5dc3	NM_175331
Osmr	NM_001310469
Pappa	NM_021362
Paqr9	NM_198414
Pard6b	NM_021409
Pcolce2	NM_029620
Pex26	NM_001304774
Pfkfb3	NM_001177753
Phlda1	NM_009344
Phldb2	NM_153412
Phospho1	NM_153104
Plaur	NM_011113
Pld2	NM_008876
Plekhg1	NM_001159942
Plk2	NM_152804
Plppr4	NM_177664
Pmepa1	NM_022995
Ppm1k	NM_175523
Ppp1r13l	NM_001010836
Prkab2	NM_182997
Prkg2	NM_008926
Prl2c3	NM_011118
Prlr	NM_001253781
Prrt4	NM_001101443
Prss22	NM_133731
Ptprj	NM_008982
Rab11fip4	NM_175543
Rab30	NM_029494
Rara	NM_001177303
Rasgrp1	NM_011246
Rdh8	NM_001030290
Rest	NM_011263
Ret	NM_009050
Rgs6	NM_015812
Rgs8	NM_026380
Rhou	NM_133955
Rnf149	NM_001033135
Rrad	NM_019662
Rrs1	NM_021511
Rtl1	NM_184109
Rufy4	NM_001034060
Runx1	NM_001111021
Runx1t1	NM_009822
Runx2	NM_001146038
S100a3	NM_011310
S100a7a	NM_199422
Samd4	NM_001037221
Sbno2	NM_183426
Scara5	NM_028903
Schip1	NM_013928
Scn9a	NM_001290674
Sema3e	NM_011348
Sema7a	NM_011352
Serpinb2	NM_011111
Serpine1	NM_008871
Sgcz	NM_145841
Sgk1	NM_001161849
Sh2d1b1	NM_012009
Sh3bp2	NM_011893
Shb	NM_001033306
Skil	NM_001271772
Slc17a6	NM_080853
Slc20a1	NM_015747
Slc2a9	NM_001102414
Slc30a1	NM_009579
Slc7a11	NM_011990
Slco2a1	NM_033314
Slco4a1	NM_148933
Smad9	NM_019483
Smyd4	NM_001102611
Socs2	NM_007706
Socs3	NM_007707
Sox9	NM_011448
Spp1	NM_001204203
Spred2	NM_033523
Spry4	NM_011898
Spsb1	NM_029035
Srf	NM_020493
Srxn1	NM_029688
St8sia4	NM_009183
Stk40	NM_028800
Sv2b	NM_001109753
Sv2c	NM_029210
Sybu	NM_001285843
Tbkbp1	NM_198100
Tec	NM_001113460
Tgif1	NM_001164074
Timp1	NM_011593
Tmem171	NM_001025606
Tmem200a	NM_029881
Tnc	NM_011607
Tnfrsf12a	NM_001161746
Tpbg	NM_011627
Trank1	NM_001164659
Trhr2	NM_133202
Trib1	NM_144549
Trim7	NM_053166
Tsc22d1	NM_207652
Ubash3b	NM_176860
Ube2ql1	NM_001145162
Ubtd1	NM_145500
Uox	NM_009474
Vasn	NM_139307
Vegfa	NM_009505
Vgf	NM_001039385
Vmp1	NM_029478
Wdr1	NM_011715
Wnt2	NM_023653
Wnt7b	NM_001163633
Xirp1	NM_011724
Zbtb16	NM_001033324
Zbtb2	NM_001033466
Zc3h12c	NM_001162921
Zdhhc13	NM_028031
Zfp521	NM_145492
Zfp697	NM_172863
Zfp775	NM_173429
Zswim4	NM_172503
