# Supplementary material for: Global analysis of gene expression mediated by OX1 orexin receptor signaling in a hypothalamic cell line
Source: PLoS One. 2017 Nov 16;12(11):e0188082. doi: 10.1371/journal.pone.0188082 (PMC5690679; doi:10.1371/journal.pone.0188082)
Supplement: S4 Table — A list of genes that were differentially regulated by OX1 signaling in both HEK293 and GT1-7 cells. The HEK293 Fold Up and Fold Down columns are from the Sikder, et. al paper while the remaining data are from this study. (XLSX) [file pone.0188082.s006.xlsx]

## Sheet: Sheet1
Commonly Up-Regulated
	HEK293	GT1-7
Gene Symbol	Fold Up	3h log2 FC	3h FC	3h adj p	8h log2 FC	8h FC	8h adj p
RUNX1	2.782	2.57264	5.94896	6.9604e-246	1.95318	3.87228	2.9308e-138
HBEGF	2.018	2.51062	5.69865	1.58166e-155	2.23696	4.71404	1.59129e-122
ARC	10.11	2.37296	5.18004	5.78597e-71	0.64686	1.56576	1.24782e-05
GJA3	2.4	2.22893	4.68787	4.10789e-77	0.452742	1.36864	0.00246096
MAFF	5.752	2.17615	4.51945	2.67667e-28	1.14784	2.21581	4.2463e-08
EGR3	8.953	2.12045	4.3483	6.02614e-25	0.346659	1.27161	0.229114
HMGA2	2.072	2.11419	4.32947	2.27906e-24	2.20345	4.6058	2.77438e-26
JUNB	2.379	1.82111	3.53354	3.98664e-94	0.679119	1.60116	1.0715e-12
NOG	3.741	1.77734	3.42794	6.04483e-50	-0.247945	0.842095	0.144918
PAPPA	3.844	1.64497	3.12741	1.69892e-28	1.33515	2.52302	2.0241e-18
EGR1	4.975	1.6342	3.10415	4.14948e-70	0.771285	1.70679	7.44501e-15
GADD45B	2.369	1.61297	3.0588	1.24923e-69	1.09996	2.14349	2.06328e-31
FOSL2	2.622	1.49526	2.81915	5.66062e-130	0.776529	1.713	1.61561e-34
CXXC5	2.343	1.38512	2.61194	1.36555e-126	0.257002	1.19499	0.00012835
TNC	2.289	1.3735	2.59098	2.62682e-38	2.17977	4.53081	8.86764e-96
SKIL	2.49	1.35555	2.55895	2.32685e-119	0.287897	1.22086	1.33617e-05
DCLK1	5.994	1.34925	2.5478	1.16782e-71	0.866718	1.82351	7.66837e-29
ID3	3.29	1.27782	2.42472	4.12999e-33	0.111853	1.08062	0.507517
FOS	3.369	1.24873	2.37632	3.11317e-14	0.687579	1.61058	0.000118566
LRRC8C	3.203	1.12356	2.17885	6.23632e-34	0.408179	1.32701	9.68096e-05
RARA	2.01	1.10945	2.15763	1.68577e-37	0.214782	1.16053	0.0537583
IRF5	2.203	1.03794	2.0533	4.94795e-07	0.155591	1.11388	0.629286
ID1	3.633	1.01353	2.01885	3.28666e-11	0.290082	1.22271	0.134173
SPP1	7.737	0.17957	1.13255	0.5982	1.52716	2.88218	2.04341e-11
Commonly Down-Regulated
	HEK293	GT1-7
Gene Symbol	Fold Down	3h log2 FC	3h FC	3h adj p	8h log2 FC	8h FC	8h adj p
RUNX1T1	3.0581	-1.1258	0.458248	1.16516e-11	-0.622363	0.649606	0.000322643
Inversely-Regulated
	HEK293	GT1-7
Gene Symbol	Fold Down	3h log2 FC	3h FC	3h adj p	8h log2 FC	8h FC	8h adj p
CSMD2	2.1645	0.0512379	1.03615	0.883949	0.693106	1.61676	0.000590376
RTN4	14.6843	0.807292	1.74992	8.9233e-49	0.965521	1.95277	1.74754e-69
IER5L	2.35294	1.27805	2.42512	1.45514e-61	0.675799	1.59748	7.98411e-17
F3	3.1746	1.29822	2.45926	3.24122e-12	0.738584	1.66854	0.000258093
TNC	8.33333	1.3735	2.59098	2.62682e-38	2.17977	4.53081	8.86764e-96
