# Supplementary material for: Global analysis of gene expression mediated by OX1 orexin receptor signaling in a hypothalamic cell line
Source: PLoS One. 2017 Nov 16;12(11):e0188082. doi: 10.1371/journal.pone.0188082 (PMC5690679; doi:10.1371/journal.pone.0188082)
Supplement: S5 Table — A PSCAN promoter analysis was performed using the eleven genes whose orexin-dependent induction was reduced by pre-incubation with the Sgk1 inhibitor. (XLSX) [file pone.0188082.s007.xlsx]

## Sheet: Sheet1
TF_NAME	MATRIX_ID	Z_SCORE	P_VALUE	SAMPLE_SIZE
EGR1	MA0162.2	3.07277	0.00105914	11
EGR2	MA0472.1	2.94478	0.00161361	11
SP1	MA0079.2	2.94338	0.00162181	11
YY2	MA0748.1	2.6281	0.0042825	11
E2F4	MA0470.1	2.57689	0.0049792	11
Egr1	MA0162.1	2.41217	0.00791791	11
PPARG	MA0066.1	2.39631	0.00825143	11
ZIC1	MA0696.1	2.36582	0.00898942	11
SP1	MA0079.3	2.3565	0.00921977	11
E2F1	MA0024.2	2.32835	0.00993726	11
HIC2	MA0738.1	2.30954	0.0104455	11
EGR3	MA0732.1	2.24957	0.0122216	11
E2F3	MA0469.1	2.23924	0.0125546	11
EGR2	MA0472.2	2.21487	0.0133621	11
TFAP2A	MA0003.1	2.21188	0.0134798	11
SP2	MA0516.1	2.19364	0.0141223	11
Tcfl5	MA0632.1	2.15497	0.0155699	11
TFAP2A	MA0003.3	2.14663	0.0159029	11
ZIC3	MA0697.1	2.07983	0.0187601	11
ZNF740	MA0753.1	2.07317	0.0190642	11
TFAP2B(var.2)	MA0812.1	2.07089	0.0191716	11
PLAG1	MA0163.1	2.07002	0.0192147	11
EGR4	MA0733.1	2.0522	0.020064	11
TFAP2A(var.2)	MA0810.1	2.04297	0.0205167	11
E2F6	MA0471.1	2.02842	0.021238	11
TFAP2C(var.2)	MA0814.1	2.01995	0.0216836	11
NFKB1	MA0105.2	1.99061	0.0232531	11
NFIC	MA0161.1	1.9846	0.0235843	11
HES7	MA0822.1	1.95217	0.0254407	11
TFAP2A	MA0003.2	1.90481	0.0283913	11
TFAP2C	MA0524.1	1.88239	0.0298756	11
KLF16	MA0741.1	1.82204	0.0342073	11
ZIC4	MA0751.1	1.80763	0.0353136	11
KLF5	MA0599.1	1.72327	0.0424071	11
SPDEF	MA0686.1	1.71279	0.0433441	11
Hes1	MA1099.1	1.70596	0.0439872	11
NFKB1	MA0105.1	1.66033	0.0483848	11
E2F1	MA0024.3	1.64466	0.0499941	11
Hic1	MA0739.1	1.64375	0.0500655	11
MZF1	MA0056.1	1.64358	0.050125	11
Tcfcp2l1	MA0145.1	1.62307	0.0522526	11
Tcfcp2l1	MA0145.2	1.62191	0.0523777	11
TFAP2B	MA0811.1	1.60454	0.0542735	11
GLI2	MA0734.1	1.60331	0.0544119	11
